# Supplementary material for: Counselling for Chronic Insomnia in Swiss Pharmacies: A Survey Study Based on Case Vignettes
Source: Pharmacy (Basel). 2023 Jun 16;11(3):105. doi: 10.3390/pharmacy11030105 (PMC10302654; doi:10.3390/pharmacy11030105)
Supplement: Supplementary file 1 [file pharmacy-11-00105-s001.zip]

Archive with 1 entries (1 files):
- pharmacy-2423985-supplementary.pdf
